# Supplementary material for: Quality and Microbial Changes in Omega-3-Enriched Rabbit Meat Packaged with an Active Absorbent Pad in MAP
Source: Foods. 2025 Jan 26;14(3):404. doi: 10.3390/foods14030404 (PMC11816660; doi:10.3390/foods14030404)
Supplement: Supplementary file 1 [file foods-14-00404-s001.zip]

Archive with 1 entries (1 files):
- foods-3417557-supplementary.pdf
